# Supplementary material for: Impact of Light-Chain Variants on the Expression of Therapeutic Monoclonal Antibodies in HEK293 and CHO Cells
Source: Antibodies (Basel). 2025 Jun 24;14(3):53. doi: 10.3390/antib14030053 (PMC12286288; doi:10.3390/antib14030053)
Supplement: Supplementary file 1 [file antibodies-14-00053-s001.zip]

Archive with 1 entries (1 files):
- antibodies-3680605-supplementary.pdf
